# Supplementary material for: Chronic HDM exposure shows time-of-day and sex-based differences in inflammatory response associated with lung circadian clock disruption
Source: iScience. 2023 Aug 9;26(9):107580. doi: 10.1016/j.isci.2023.107580 (PMC10470299; doi:10.1016/j.isci.2023.107580)
Supplement: Table S2. Two-way and Three-way interaction analysis and P-value for data are presented in the main figures (Main Figures 1–6) of this study [file mmc2.xlsx]

## Sheet: Sheet1
Three-way interaction p-values
	Fig. 1	Fig. 1	Fig. 1	Fig. 1	Fig. 1	Fig.1	Fig. 1
	rEOS	iEOS	GR1+ EOS	AV MACs	iMAC	Neutrophils	DC
Number of samples per group (mean+/-SE)	5	5	5	5	5	5	5
Treatment	0.0516814	0.983839	0.728561	0.0733957	0.0101823	0.299999	0.370314
Sex	0.60926	0.613299	0.655656	0.556557	0.396298	0.0799534	0.0938491
Time	5.55e-05	1e-07	0.0017004	0.0338634	0.61649	0.271105	0.110959
Treatment x Sex	0.766838	0.75287	0.258925	0.453099	0.26832	0.306947	0.888842
Treatment x Time	0.0012196	4.11e-05	0.0051154	0.0295084	0.0300179	0.238006	0.629787
Sex x Time	0.0081085	2.71e-05	0.022139	0.665533	0.5475	0.0132721	0.0926626
Treatment x Sex x Time	0.0493554	0.0015936	0.0630893	0.301007	0.0475095	0.203491	0.0069327
	Fig. 2	Fig. 2	Fig. 2	Fig. 2	Fig. 2
	CCL17	MIP-1a	MIP-1b	Eotaxin	CXCL13
Number of samples per group (mean+/-SE)	5	5	5	5	5
Treatment	0.0163098	0.34172	0.370274	0.371654	0.88653
Sex	0.0185584	0.530355	0.721453	0.902606	0.653429
Time	0.791085	0.0011954	0.0165576	0.0001956	0.001332
Treatment x Sex	0.148855	0.731564	0.760256	0.967832	0.692875
Treatment x Time	0.958629	0.0272535	0.124233	0.023708	0.0297993
Sex x Time	0.139587	0.0520048	0.0441251	0.132697	0.10927
Treatment x Sex x Time	0.346502	0.241656	0.734247	0.423291	0.424661
	Fig. 3	Fig. 3	Fig. 3
	Il4	Il5	Il13
Number of samples per group (mean+/-SE)	4-5	4-5	4-5
Treatment	0.663981	0.741163	0.686109
Sex	0.293208	0.0143725	0.0784903
Time	0.0177699	5.92e-05	0.0002064
Treatment x Sex	0.4436	0.0839108	0.203412
Treatment x Time	0.0750265	0.0016702	0.0082444
Sex x Time	0.151174	0.888566	0.0036178
Treatment x Sex x Time	0.18614	0.882283	0.0318061
	Fig. 4	Fig. 4	Fig. 4	Fig. 4	Fig. 4	Fig. 4	Fig. 4	Fig. 4
	Total IgE	Total IgG	HDM-IgE	HDM-IgG	HDM-IgG1	HDM-IgG2b	HDM-IgM	HDM-IgA
Number of samples per group (mean+/-SE)	5	5	5	5	5	5	5	5
Treatment	1.2e-06	0.001	0.141582	0.001	1.3e-06	0.001	0.0219869	0.0644694
Sex	0.0106313	2.8e-06	0.169905	6e-06	0.752476	0.0012089	0.752	0.0051359
Time	0.0002446	0.1965	4.2e-06	0.001	0.183969	5.7e-06	0.615352	0.341109
Treatment x Sex	0.037415	0.0022757	0.401827	0.000569	0.82348	0.0180984	0.932832	0.0425035
Treatment x Time	0.0076787	0.446744	0.0003112	4e-07	0.341262	0.0005748	0.824211	0.466725
Sex x Time	0.336464	0.0579264	0.0028719	2e-07	0.722737	7.67e-05	0.380522	0.701913
Treatment x Sex x Time	0.463583	0.265385	0.0230265	5.96e-05	0.80052	0.0031634	0.520704	0.717937
	Fig. 5	Fig. 5
	Airway Inflammation	PAS Staining Score	Trichrome Staining score
Number of samples per group (mean+/-SE)	4-5	4-5	4-5
Treatment	0.001	6e-07	0.001
Sex	0.0336315	0.0854591	0.001
Time	0.0128415	0.0248067	0.0720056
Treatment x Sex	0.0781791	0.202192	0.0002854
Treatment x Time	0.307204	0.243472	0.304112
Sex x Time	0.258632	0.663804	5e-07
Treatment x Sex x Time	0.13237	0.888382	0.0566972
	Fig. 6	Fig. 6	Fig. 6	Fig. 6	Fig. 6	Fig. 6	Fig. 6	Fig. 6	Fig. 6	Fig. 6
	Clock	Bmal1	Nr1d1	Nr1d2	Nfil3	Per1	Per2	Cry1	Cry2	Dbp
Number of samples per group (mean+/-SE)	4-5	4-5	4-5	4-5	4-5	4-5	4-5	4-5	4-5	4-5
Treatment	0.73593	0.122695	0.867135	0.969156	0.529032	0.696963	0.790804	0.607654	0.744766	0.910695
Sex	0.413887	0.674937	0.898569	0.747069	0.753243	0.810708	0.759857	0.961095	0.90367	0.972014
Time	0.859193	0.0147128	0.588862	0.716467	0.0394217	0.78332	0.214512	0.869508	0.732129	0.538435
Treatment x Sex	0.659558	0.966596	0.978716	0.836401	0.637731	0.954708	0.73877	0.983704	0.980994	0.975648
Treatment x Time	0.145304	0.533054	0.0018061	0.0086708	0.558479	0.0005036	0.0068863	0.348382	0.130731	0.0157373
Sex x Time	0.0002802	0.155846	0.551797	0.143944	0.0038954	0.13509	0.0042618	0.001	5.13e-05	0.13231
Treatment x Sex x Time	0.0048575	0.190334	0.19853	0.261701	0.0646017	0.174568	0.399062	3.3e-05	0.355205	0.495237
