# Supplementary material for: Chronic HDM exposure shows time-of-day and sex-based differences in inflammatory response associated with lung circadian clock disruption
Source: iScience. 2023 Aug 9;26(9):107580. doi: 10.1016/j.isci.2023.107580 (PMC10470299; doi:10.1016/j.isci.2023.107580)
Supplement: Table S3. Two-way and Three-way interaction analysis and P-value for data are presented in supplementary figures (Figures S6, S7, S11, S13, and S15) of this study [file mmc3.xlsx]

## Sheet: Sheet1
Three-way interaction p-values
	Fig. S6	Fig. S6	Fig. S6	Fig. S6	Fig. S6
	MIP-3a	KC	CXCL9	RANTES	CCL22
Number of samples per group (mean+/-SE)	5	5	5	5	5
Treatment	0.000297	0.0028233	1.9e-06	0.625748	0.677903
Sex	0.301151	0.864575	0.0604967	0.118382	0.181901
Time	0.77216	0.672338	0.886994	0.362949	0.824641
Treatment x Sex	0.40018	0.705362	0.368269	0.616011	0.240582
Treatment x Time	0.686187	0.662203	0.689515	0.0011359	0.890085
Sex x Time	0.341869	0.373467	0.440403	0.025017	0.204298
Treatment x Sex x Time	0.646341	0.704967	0.512946	0.0114055	0.350479
	Fig. S7	Fig. S7	Fig. S7
	MCP-1	IP-10	CXCL5
Number of samples per group (mean+/-SE)	5	5	5
Treatment	0.879177	0.423928	0.619456
Sex	0.0655051	0.0603522	0.0184646
Time	0.0026521	0.448587	0.0141005
Treatment x Sex	0.208104	0.165906	0.295155
Treatment x Time	0.0626333	0.803639	0.925264
Sex x Time	0.0005016	0.0966168	0.179385
Treatment x Sex x Time	0.0890098	0.420474	0.994267
	Fig. S11	Fig. S11
	Corticosterone	Serotonin
Number of samples per group (mean+/-SE)	5	5
Treatment	0.17169	0.431318
Sex	0.633031	0.1134
Time	0.0007483	0.837128
Treatment x Sex	0.661658	0.353267
Treatment x Time	0.762687	0.870107
Sex x Time	0.005801	0.660225
Treatment x Sex x Time	0.401614	0.306445
	Fig. S13	Fig. S13
	Perivascular Inflammation	Alveolar Inflammation
Number of samples per group (mean+/-SE)	4-5	4-5
Treatment	0.001	0.001
Sex	0.0939925	0.0001651
Time	0.0426012	0.0497017
Treatment x Sex	0.193355	0.0073565
Treatment x Time	0.874722	0.18263
Sex x Time	0.15787	0.0453178
Treatment x Sex x Time	0.926854	0.167904
	Fig. S15
	Rora
Number of samples per group (mean+/-SE)	4-5
Treatment	0.842051
Sex	0.916916
Time	0.922749
Treatment x Sex	0.880725
Treatment x Time	0.489926
Sex x Time	0.0004071
Treatment x Sex x Time	0.22065
